# Supplementary material for: Graphene Architecture-Supported Porous Cobalt–Iron Fluoride Nanosheets for Promoting the Oxygen Evolution Reaction
Source: Nanomaterials (Basel). 2023 Dec 20;14(1):16. doi: 10.3390/nano14010016 (PMC10780600; doi:10.3390/nano14010016)
Supplement: Supplementary file 1 [file nanomaterials-14-00016-s001.zip]

Archive with 1 entries (1 files):
- nanomaterials-2747760-supplementary.pdf
